# Supplementary material for: A comparison of genomic copy number calls by Partek Genomics Suite, Genotyping Console and Birdsuite algorithms to quantitative PCR
Source: BioData Min. 2011 Apr 13;4:8. doi: 10.1186/1756-0381-4-8 (PMC3084167; doi:10.1186/1756-0381-4-8)
Supplement: Additional file 2 — Comparison of copy number calls. CN comparisons between Partek, GTC, Birdsuite and qPCR used to determine agreement in the tables and figures presented herein. [file 1756-0381-4-8-S2.XLS]

## Sheet: Table 1. Regions of CN=2
Assay	Sample	Chromosome	Probe location (bp)	ΔΔCt	CN Predicted	Confidence	Birdsuite	Confidence	GTC	Partek
Hs05814268	28	2	240032091	1.97	2	> 0.99	2	9491	2	2
Hs05814268	29	2	240032091	1.93	2	> 0.99	2	27011	2	2
Hs05814268	30	2	240032091	1.96	2	> 0.99	2	35931	2	2
Hs05814268	31	2	240032091	1.94	2	> 0.99	2	15661	2	2
Hs05814268	32	2	240032091	1.82	2	> 0.99	2	4444	2	2
Hs05814268	33	2	240032091	2.13	2	> 0.99	2	12620	2	2
Hs05814268	34	2	240032091	1.98	2	> 0.99	2	2395	2	2
Hs05814268	36	2	240032091	2.07	2	> 0.99	2	8271	2	2
Hs05814268	37	2	240032091	2.09	2	> 0.99	2	17033	2	2
Hs05814268	J104	2	240032091	0.92	1	>0.99	2	47513	2	2
Hs05814268	J114	2	240032091	1.86	2	> 0.99	2	43194	2	2
Hs05814268	J119	2	240032091	1.05	1	> 0.99	2	22062	2	2
Hs05814268	J120	2	240032091	1.73	2	> 0.99	2	22204	2	2
Hs05814268	J121	2	240032091	1.93	2	> 0.99	2	12816	2	2
Hs05814268	J122	2	240032091	2.01	2	> 0.99	2	8090	2	2
Hs05814268	J130	2	240032091	1.8	2	> 0.99	2	14441	2	2
Hs05814268	J133	2	240032091	1.77	2	> 0.99	2	22497	2	2
Hs05814268	J134	2	240032091	1.69	2	> 0.99	2	7540	2	2
Hs05814268	J138	2	240032091	1.76	2	> 0.99	2	45323	2	2
Hs05814268	J149	2	240032091	1.05	1	> 0.99	2	8129	2	2
Hs05814268	NH	2	240032091	1.01	1	> 0.99	2	29868	2	2
Hs05814268	SRA001	2	240032091	1.88	2	> 0.99	2	21873	2	2
Hs05814268	SRA002	2	240032091	1.87	2	> 0.99	2	5144	2	2
Hs05814268	SRA003	2	240032091	1.91	2	> 0.99	2	9842	2	2
Hs05814268	SRA004	2	240032091	2.14	2	0.99	2	12015	2	2
Hs05814268	SRA006	2	240032091	1.8	2	> 0.99	2	22204	2	2
Hs05814268	SRA007	2	240032091	2.17	2	0.99	2	21779	2	2
Hs05814268	ZO	2	240032091	1.87	2	> 0.99	2	38184	2	2
PIK3CA-ANY	28	3	180366781	1.89	2	> 0.99	2	25930	2	2
PIK3CA-ANY	29	3	180366781	1.9	2	> 0.99	2	20739	2	2
PIK3CA-ANY	31	3	180366781	2	2	> 0.99	2	12824	2	2
PIK3CA-ANY	32	3	180366781	2.01	2	> 0.99	2	19557	2	2
PIK3CA-ANY	33	3	180366781	2.06	2	> 0.99	2	14700	2	2
PIK3CA-ANY	34	3	180366781	1.91	2	> 0.99	2	35675	2	2
PIK3CA-ANY	37	3	180366781	1.96	2	> 0.99	2	14483	2	2
PIK3CA-ANY	J103	3	180366781	1.97	2	> 0.99	2	43612	2	2
PIK3CA-ANY	J104	3	180366781	2.05	2	> 0.99	2	16627	2	2
PIK3CA-ANY	J112	3	180366781	1.88	2	> 0.99	2	19226	2	2
PIK3CA-ANY	J114	3	180366781	2.27	2	> 0.99	2	18176	2	2
PIK3CA-ANY	J120	3	180366781	1.79	2	> 0.99	2	13552	2	2
PIK3CA-ANY	J121	3	180366781	1.91	2	0.95	2	19221	2	2
PIK3CA-ANY	J122	3	180366781	1.88	2	> 0.99	2	13202	2	2
PIK3CA-ANY	J130	3	180366781	2.1	2	> 0.99	2	19224	2	2
PIK3CA-ANY	J133	3	180366781	2	2	> 0.99	2	10771	2	2
PIK3CA-ANY	J134	3	180366781	1.95	2	> 0.99	2	22435	2	2
PIK3CA-ANY	J138	3	180366781	2.09	2	> 0.99	2	12824	2	2
PIK3CA-ANY	J149	3	180366781	2.33	2	> 0.99	2	13901	2	2
PIK3CA-ANY	NH	3	180366781	1.85	2	> 0.99	2	19219	2	2
PIK3CA-ANY	SRA001	3	180366781	2.05	2	0.95	2	37119	2	2
PIK3CA-ANY	SRA002	3	180366781	2.04	2	> 0.99	2	19710	2	2
PIK3CA-ANY	SRA003	3	180366781	2.02	2	> 0.99	2	19501	2	2
PIK3CA-ANY	SRA004	3	180366781	1.99	2	> 0.99	2	19225	2	2
PIK3CA-ANY	SRA006	3	180366781	2.01	2	> 0.99	2	11012	2	2
PIK3CA-ANY	SRA007	3	180366781	2	2	> 0.99	2	11543	2	2
PIK3CA-ANY	ZO	3	180366781	2	2	> 0.99	2	10352	2	2
Hs03609602	32	6	326960	2.06	2	0.99	2	3185	2	2
Hs03609602	33	6	326960	1.99	2	> 0.99	2	21578	2	2
Hs03609602	34	6	326960	1.79	2	> 0.99	2	21643	2	2
Hs03609602	36	6	326960	1.95	2	> 0.99	2	14603	2	2
Hs03609602	37	6	326960	2.04	2	0.99	2	13812	2	2
BC040327	28	7	11288419	1.92	2	> 0.99	2	41898	2	2
BC040327	30	7	11288419	1.64	2	0.99	2	13858	2	2
BC040327	31	7	11288419	1.81	2	> 0.99	2	20229	2	2
BC040327	32	7	11288419	1.78	2	> 0.99	2	8968	2	2
BC040327	33	7	11288419	2	2	0.99	2	6796	2	2
BC040327	37	7	11288419	1.93	2	> 0.99	2	5370	2	2
BC040327	J112	7	11288419	1.93	2	> 0.99	2	8158	2	2
BC040327	J114	7	11288419	2.01	2	0.99	2	3570	2	2
BC040327	J122	7	11288419	1.83	2	> 0.99	2	2631	2	2
BC040327	J130	7	11288419	1.55	2	> 0.99	2	33814	2	2
BC040327	J133	7	11288419	2.09	2	0.97	2	39960	2	2
BC040327	J134	7	11288419	1.79	2	> 0.99	2	27538	2	2
BC040327	J138	7	11288419	1.61	2	> 0.99	2	15411	2	2
BC040327	J149	7	11288419	1.77	2	> 0.99	2	4690	2	2
BC040327	NH	7	11288419	1.92	2	> 0.99	2	6894	2	2
BC040327	SRA001	7	11288419	2.03	2	0.99	2	9205	2	2
BC040327	SRA003	7	11288419	1.91	2	> 0.99	2	24837	2	2
T1D_Chr7_ANY	28	7	24002710	1.6	2	0.95	2	41898	2	2
T1D_Chr7_ANY	29	7	24002710	2.04	2	> 0.99	2	8741	2	2
T1D_Chr7_ANY	31	7	24002710	1.88	2	> 0.99	2	20229	2	2
T1D_Chr7_ANY	32	7	24002710	1.98	2	> 0.99	2	6876	2	2
T1D_Chr7_ANY	33	7	24002710	1.98	2	> 0.99	2	6126	2	2
T1D_Chr7_ANY	34	7	24002710	2.2	2	0.96	2	9919	2	2
T1D_Chr7_ANY	37	7	24002710	1.98	2	> 0.99	2	5084	2	2
T1D_Chr7_ANY	J103	7	24002710	1.92	2	0.99	2	28734	2	2
T1D_Chr7_ANY	J104	7	24002710	1.81	2	0.98	2	40760	2	2
T1D_Chr7_ANY	J112	7	24002710	1.92	2	0.99	2	31630	2	2
T1D_Chr7_ANY	J114	7	24002710	1.84	2	0.99	2	27355	2	2
T1D_Chr7_ANY	J120	7	24002710	1.92	2	0.99	2	10836	2	2
T1D_Chr7_ANY	J130	7	24002710	2	2	0.98	2	33814	2	2
T1D_Chr7_ANY	J133	7	24002710	1.77	2	0.95	2	39960	2	2
T1D_Chr7_ANY	J134	7	24002710	1.98	2	0.98	2	27538	2	2
T1D_Chr7_ANY	J138	7	24002710	1.91	2	0.99	2	15411	2	2
T1D_Chr7_ANY	J149	7	24002710	1.97	2	0.99	2	13649	2	2
T1D_Chr7_ANY	NH	7	24002710	1.96	2	> 0.99	2	2245	2	2
T1D_Chr7_ANY	SRA002	7	24002710	2.11	2	0.99	2	40503	2	2
T1D_Chr7_ANY	SRA003	7	24002710	2.15	2	0.98	2	24837	2	2
T1D_Chr7_ANY	SRA004	7	24002710	1.84	2	> 0.99	2	33772	2	2
T1D_Chr7_ANY	SRA006	7	24002710	1.87	2	> 0.99	2	35772	2	2
T1D_Chr7_ANY	SRA007	7	24002710	1.99	2	> 0.99	2	46093	2	2
T1D_Chr7_ANY	ZO	7	24002710	1.94	2	> 0.99	2	2303	2	2
Hs04351655	28	8	51195001	1.86	2	> 0.99	2	14202	2	2
Hs04351655	29	8	51195001	1.79	2	> 0.99	2	15313	2	2
Hs04351655	30	8	51195001	1.29	1	0.99	1	10	2	2
Hs04351655	31	8	51195001	2.32	2	0.99	2	11394	2	2
Hs04351655	32	8	51195001	1.34	1	0.97	1	10	2	2
Hs04351655	33	8	51195001	2.49	2	0.95	2	16800	2	2
Hs04351655	36	8	51195001	2	2	> 0.99	2	16473	2	2
Hs04351655	37	8	51195001	2.1	2	> 0.99	2	1557	2	2
T1D_Chr9_ANY	28	9	16930899	2.03	2	0.99	2	15554	2	2
T1D_Chr9_ANY	29	9	16930899	1.69	2	0.99	2	15960	2	2
T1D_Chr9_ANY	32	9	16930899	1.84	2	> 0.99	2	17279	2	2
T1D_Chr9_ANY	33	9	16930899	2.12	2	0.98	2	19214	2	2
T1D_Chr9_ANY	34	9	16930899	1.87	2	0.99	2	7704	2	2
T1D_Chr9_ANY	37	9	16930899	2.07	2	0.98	2	20353	2	2
T1D_Chr9_ANY	J103	9	16930899	2.05	2	> 0.99	2	10323	2	2
T1D_Chr9_ANY	J104	9	16930899	1.94	2	> 0.99	2	20472	2	2
T1D_Chr9_ANY	J112	9	16930899	1.72	2	> 0.99	2	11271	2	2
T1D_Chr9_ANY	J114	9	16930899	1.87	2	> 0.99	2	24028	2	2
T1D_Chr9_ANY	J120	9	16930899	1.98	2	> 0.99	2	5586	2	2
T1D_Chr9_ANY	J121	9	16930899	2.09	2	> 0.99	2	16757	2	2
T1D_Chr9_ANY	J122	9	16930899	1.82	2	> 0.99	2	31018	2	2
T1D_Chr9_ANY	J130	9	16930899	1.97	2	> 0.99	2	15150	2	2
T1D_Chr9_ANY	J133	9	16930899	1.91	2	> 0.99	2	20472	2	2
T1D_Chr9_ANY	J134	9	16930899	1.97	2	> 0.99	2	19373	2	2
T1D_Chr9_ANY	J138	9	16930899	2	2	> 0.99	2	20122	2	2
T1D_Chr9_ANY	J149	9	16930899	2.04	2	> 0.99	2	10116	2	2
T1D_Chr9_ANY	NH	9	16930899	1.99	2	> 0.99	2	9222	2	2
T1D_Chr9_ANY	SRA001	9	16930899	1.74	2	0.97	2	28015	2	2
T1D_Chr9_ANY	SRA002	9	16930899	1.89	2	0.99	2	20472	2	2
T1D_Chr9_ANY	SRA003	9	16930899	2	2	0.99	2	17882	2	2
T1D_Chr9_ANY	SRA006	9	16930899	2.14	2	0.96	2	31513	2	2
T1D_Chr9_ANY	SRA007	9	16930899	1.81	2	0.99	2	16385	3	2
T1D_Chr9_ANY	ZO	9	16930899	2.15	2	0.96	2	4721	2	2
Hs06372538	28	13	53784055	1.91	2	> 0.99	2	13036	2	2
Hs06372538	29	13	53784055	2.05	2	> 0.99	2	16428	2	2
Hs06372538	30	13	53784055	2.12	2	> 0.99	2	21642	2	2
Hs06372538	31	13	53784055	1.96	2	> 0.99	2	50936	2	2
Hs06372538	32	13	53784055	1.98	2	> 0.99	2	11678	2	2
Hs06372538	33	13	53784055	2.02	2	> 0.99	2	31713	2	2
Hs06372538	34	13	53784055	2.16	2	> 0.99	2	44396	2	2
Hs06372538	36	13	53784055	1.86	2	> 0.99	2	20351	2	2
Hs06372538	37	13	53784055	1.93	2	> 0.99	2	5044	2	2
Hs03298240	28	13	56713547	1.84	2	> 0.99	2	13036	2	2
Hs03298240	29	13	56713547	1.93	2	> 0.99	2	16428	2	2
Hs03298240	30	13	56713547	1.95	2	> 0.99	2	21642	2	2
Hs03298240	31	13	56713547	2.08	2	> 0.99	2	50936	2	2
Hs03298240	32	13	56713547	1.93	2	> 0.99	2	11678	2	2
Hs03298240	33	13	56713547	2.02	2	> 0.99	2	31713	2	2
Hs03298240	34	13	56713547	2.06	2	> 0.99	2	44396	2	2
Hs03298240	36	13	56713547	2.19	2	> 0.99	2	20351	2	2
Hs03298240	37	13	56713547	1.88	2	> 0.99	2	131.74	2	2
Hs03172318	28	15	32555299	2.08	2	> 0.99	2	34126	2	2
Hs03172318	29	15	32555299	2.23	2	0.98	2	6337	2	2
Hs03172318	31	15	32555299	2.08	2	0.97	2	34122	2	2
Hs03172318	32	15	32555299	1.85	2	> 0.99	2	11768	2	2
Hs03172318	33	15	32555299	1.99	2	> 0.99	2	51921	2	2
Hs03172318	34	15	32555299	2.1	2	> 0.99	2	21303	2	2
Hs03172318	36	15	32555299	1.74	2	> 0.99	2	11068	2	2
Hs03172318	37	15	32555299	1.75	2	> 0.99	2	17256	2	2
Hs05443340	28	16	3104307	1.98	2	> 0.99	2	11145	2	2
Hs05443340	29	16	3104307	2.07	2	> 0.99	2	1484	2	2
Hs05443340	30	16	3104307	1.99	2	> 0.99	2	11145	2	2
Hs05443340	31	16	3104307	1.88	2	> 0.99	2	11155	2	2
Hs05443340	32	16	3104307	2.01	2	> 0.99	2	11145	2	2
Hs05443340	33	16	3104307	1.99	2	> 0.99	2	6008	2	2
Hs05443340	34	16	3104307	1.91	2	> 0.99	2	1328	2	2
Hs05443340	36	16	3104307	1.97	2	> 0.99	2	4279	2	2
Hs05443340	37	16	3104307	2.01	2	> 0.99	2	11147	2	2
Hs05412190	28	16	4280826	1.74	2	> 0.99	2	11145	2	2
Hs05412190	29	16	4280826	1.83	2	> 0.99	2	1484	2	2
Hs05412190	30	16	4280826	2.02	2	> 0.99	2	11145	2	2
Hs05412190	31	16	4280826	2.04	2	0.99	2	11155	2	2
Hs05412190	32	16	4280826	1.88	2	> 0.99	2	11145	2	2
Hs05412190	33	16	4280826	1.8	2	> 0.99	2	6008	2	2
Hs05412190	34	16	4280826	1.91	2	> 0.99	2	9812	2	2
Hs05412190	37	16	4280826	2	2	> 0.99	2	11147	2	2
C16v1.3_CCE924B_F	28	16	18557305	1.96	2	> 0.99	2	2360	2	2
C16v1.3_CCE924B_F	29	16	18557305	2.06	2	> 0.99	2	3298	2	2
C16v1.3_CCE924B_F	30	16	18557305	1.99	2	> 0.99	2	2358	2	2
C16v1.3_CCE924B_F	31	16	18557305	2.03	2	> 0.99	2	3297	2	2
C16v1.3_CCE924B_F	32	16	18557305	1.92	2	> 0.99	2	3297	2	2
C16v1.3_CCE924B_F	33	16	18557305	2.13	2	> 0.99	2	3298	2	2
C16v1.3_CCE924B_F	34	16	18557305	1.98	2	> 0.99	2	8306	2	2
C16v1.3_CCE924B_F	36	16	18557305	1.79	2	> 0.99	2	2016	2	2
C16v1.3_CCE924B_F	37	16	18557305	1.96	2	> 0.99	2	2393	2	2
Hs04045482	29	20	28068523	1.85	2	0.99	2	29231	2	2
Hs04045482	31	20	28068523	2.01	2	0.98	2	23417	2	2
Hs04045482	32	20	28068523	1.69	2	0.96	2	26651	2	2
Hs04045482	33	20	28068523	2.09	2	0.97	2	30582	2	2
Hs04045482	36	20	28068523	2.09	2	0.97	2	39934	2	2
Hs04045482	37	20	28068523	1.99	2	0.97	2	23127	2	2
Hs04497042	28	20	29271114	1.92	2	> 0.99	2	896.51	2	2
Hs04497042	29	20	29271114	2.19	2	0.98	2	29231	2	2
Hs04497042	31	20	29271114	1.84	2	> 0.99	2	23417	2	2
Hs04497042	32	20	29271114	1.95	2	> 0.99	2	26651	2	2
Hs04497042	33	20	29271114	1.57	2	> 0.99	2	30582	2	2
Hs04497042	34	20	29271114	2.13	2	0.99	2	12946	2	2
Hs04497042	36	20	29271114	1.82	2	> 0.99	2	39934	2	2
Hs04497042	37	20	29271114	1.94	2	> 0.99	2	23127	2	2
FAM19A5-ANY	29	22	47400722	1.84	2	0.98	2	6455	2	2
FAM19A5-ANY	31	22	47400722	1.49	2	0.95	2	6128	2	2
FAM19A5-ANY	32	22	47400722	1.82	2	0.98	2	6127	2	2
FAM19A5-ANY	33	22	47400722	1.58	2	0.97	2	5092	2	2
FAM19A5-ANY	J103	22	47400722	1.78	2	0.99	2	8055	2	2
FAM19A5-ANY	J112	22	47400722	1.88	2	0.99	2	6130	2	2
FAM19A5-ANY	J114	22	47400722	1.97	2	0.97	2	6127	2	2
FAM19A5-ANY	J119	22	47400722	1.95	2	0.99	2	8124	2	2
FAM19A5-ANY	J120	22	47400722	2.13	2	0.96	2	6128	2	2
FAM19A5-ANY	J121	22	47400722	1.79	2	0.99	2	8061	2	2
FAM19A5-ANY	J133	22	47400722	2.04	2	0.98	2	3561	2	2
FAM19A5-ANY	J138	22	47400722	2.03	2	0.98	2	19012	2	2
FAM19A5-ANY	NH	22	47400722	2.04	2	0.97	2	1926	2	2
FAM19A5-ANY	SRA001	22	47400722	1.72	2	> 0.99	2	2251	2	2
FAM19A5-ANY	SRA002	22	47400722	1.94	2	0.99	2	19011	2	2
FAM19A5-ANY	SRA003	22	47400722	1.7	2	0.98	2	8061	2	2

## Sheet: Table 2. Variant Regions
Assay	Sample	Chromosome	Probe location (bp)	ΔΔCt	CN Predicted	Confidence	Birdsuite	Confidence	GTC	Partek
Hs03085145	28	2	242648367	1.97	2	> 0.99	2	9491	2	2
Hs03085145	29	2	242648367	1.93	2	> 0.99	2	404.19	2	2
Hs03085145	30	2	242648367	1.96	2	> 0.99	2	35931	2	2
Hs03085145	31	2	242648367	1.94	2	> 0.99	2	155.56	2	2
Hs03085145	32	2	242648367	1.82	2	> 0.99	2	4444	2	2
Hs03085145	33	2	242648367	2.13	2	> 0.99	2	12620	2	2
Hs03085145	34	2	242648367	1.98	2	> 0.99	2	2395	2	2
Hs03085145	36	2	242648367	2.07	2	> 0.99	2	8271	2	2
Hs03085145	37	2	242648367	2.09	2	> 0.99	2	292.59	2	2
Hs03085145	J104	2	242648367	0.98	1	> 0.99	1	56.01	1	1
Hs03085145	J114	2	242648367	1.99	2	> 0.99	2	43194	2	2
Hs03085145	J119	2	242648367	1.12	1	> 0.99	1	97.8	1	1
Hs03085145	J120	2	242648367	1.85	2	> 0.99	2	22204	2	2
Hs03085145	J121	2	242648367	2.07	2	> 0.99	2	12816	2	2
Hs03085145	J122	2	242648367	2.15	2	> 0.99	2	8090	2	2
Hs03085145	J130	2	242648367	1.92	2	> 0.99	2	152.32	2	2
Hs03085145	J133	2	242648367	1.89	2	> 0.99	2	22497	2	2
Hs03085145	J134	2	242648367	1.81	2	> 0.99	2	7540	2	2
Hs03085145	J138	2	242648367	1.8	2	> 0.99	2	45323	2	2
Hs03085145	J149	2	242648367	1.08	1	> 0.99	1	110.46	1	1
Hs03085145	NH	2	242648367	1.03	1	> 0.99	1	73.58	1	1
Hs03085145	SRA001	2	242648367	1.92	2	> 0.99	2	297.63	2	2
Hs03085145	SRA002	2	242648367	1.91	2	> 0.99	2	5144	2	2
Hs03085145	SRA003	2	242648367	1.94	2	> 0.99	2	9842	2	2
Hs03085145	SRA004	2	242648367	2.19	2	> 0.99	2	12015	2	2
Hs03085145	SRA006	2	242648367	1.83	2	> 0.99	2	22204	2	2
Hs03085145	SRA007	2	242648367	2.22	2	0.99	2	21779	2	2
Hs03085145	ZO	2	242648367	1.91	2	> 0.99	2	38184	2	2
Hs03488384	28	3	53010599	1.99	2	> 0.99	2	9375	2	2
Hs03488384	29	3	53010599	2.06	2	> 0.99	2	10867	2	2
Hs03488384	30	3	53010599	1.94	2	> 0.99	2	25701	2	2
Hs03488384	31	3	53010599	1.99	2	> 0.99	2	25731	2	2
Hs03488384	32	3	53010599	1.99	2	> 0.99	2	52347	2	2
Hs03488384	33	3	53010599	1.98	2	> 0.99	2	19212	2	2
Hs03488384	34	3	53010599	2.03	2	> 0.99	2	20217	2	2
Hs03488384	36	3	53010599	2.03	2	> 0.99	2	32954	2	2
Hs03488384	37	3	53010599	2.02	2	> 0.99	2	19715	2	2
Hs03488384	J103	3	53010599	2.12	2	0.99	2	49904	2	2
Hs03488384	J104	3	53010599	1.91	2	> 0.99	2	25530	2	2
Hs03488384	J114	3	53010599	2.02	2	> 0.99	2	15430	2	2
Hs03488384	J119	3	53010599	1.03	1	> 0.99	1	10	1	2
Hs03488384	J120	3	53010599	1.96	2	> 0.99	2	24201	2	2
Hs03488384	J121	3	53010599	1.06	1	> 0.99	1	10	1	2
Hs03488384	J122	3	53010599		0		0	10	0	1
Hs03488384	J130	3	53010599	2.02	2	> 0.99	2	4623	2	2
Hs03488384	J133	3	53010599	1.9	2	> 0.99	2	8893	2	2
Hs03488384	J138	3	53010599	2.12	2	0.95	2	24442	2	2
Hs03488384	J149	3	53010599	1.9	2	0.96	2	37114	2	2
Hs03488384	NH	3	53010599	1.78	2	0.98	2	10022	2	2
Hs03488384	SRA001	3	53010599	0.95	1	0.98	1	10	1	2
Hs03488384	SRA002	3	53010599	1.93	2	0.97	2	41349	2	2
Hs03488384	SRA004	3	53010599	1.83	2	0.97	2	39153	2	2
Hs03488384	SRA007	3	53010599	1.88	2	0.95	2	36253	2	2
Hs04989338	28	7	133441893	1.19	1	> 0.99	1	10	2	2
Hs04989338	31	7	133441893		0		0	10	1	1
Hs04989338	33	7	133441893	2.39	2	0.97	2	10860	3	2
Hs04989338	34	7	133441893	1.16	1	> 0.99	1	10	2	2
Hs04989338	36	7	133441893	1.02	1	> 0.99	1	10	2	2
Hs04989338	37	7	133441893	2.08	2	> 0.99	2	10159	2	2
Hs03694840	28	8	144776429	1.76	2	0.98	2	14583	2	2
Hs03694840	29	8	144776429	1.9	2	0.98	2	11048	2	2
Hs03694840	30	8	144776429	1.23	1	0.96	1	10	2	2
Hs03694840	31	8	144776429		0		0	10	0	2
Hs03694840	32	8	144776429	1.1	1	> 0.99	1	10	2	2
Hs03694840	33	8	144776429	1.84	2	0.98	2	2808	2	2
Hs03694840	36	8	144776429	2.06	2	0.96	2	22957	2	2
Hs03694840	37	8	144776429	1.97	2	0.98	2	1995	2	2
SIGLEC5-5-ANY	28	19	56824268	2.03	2	> 0.99	2	4025	2	2
SIGLEC5-5-ANY	29	19	56824268	1.98	2	> 0.99	2	8742	2	2
SIGLEC5-5-ANY	30	19	56824268	1.08	1	> 0.99	2	5403	2	2
SIGLEC5-5-ANY	31	19	56824268	1.05	1	> 0.99	2	7235	4	3
SIGLEC5-5-ANY	32	19	56824268	2.15	2	> 0.99	2	26191	3	2
SIGLEC5-5-ANY	33	19	56824268	1.93	2	> 0.99	2	2496	2	2
SIGLEC5-5-ANY	34	19	56824268	1.1	1	> 0.99	2	6317	4	3
SIGLEC5-5-ANY	36	19	56824268	1.06	1	> 0.99	2	6741	2	2
SIGLEC5-5-ANY	J103	19	56824268	2.01	2	> 0.99	2	4144	4	3
SIGLEC5-5-ANY	J104	19	56824268	2.24	2	> 0.99	2	4837	2	2
SIGLEC5-5-ANY	J114	19	56824268	2.02	2	> 0.99	2	2336	2	2
SIGLEC5-5-ANY	J120	19	56824268	1.86	2	0.95	2	13836	2	2
SIGLEC5-5-ANY	J121	19	56824268	2.17	2	> 0.99	2	6002	2	3
SIGLEC5-5-ANY	J122	19	56824268	2.24	2	> 0.99	2	4990	4	3
SIGLEC5-5-ANY	J130	19	56824268	2.31	2	0.96	2	25677	2	3
SIGLEC5-5-ANY	J133	19	56824268	2.26	2	0.98	2	2844	2	2
SIGLEC5-5-ANY	J138	19	56824268	2.05	2	> 0.99	2	5197	2	3
SIGLEC5-5-ANY	J149	19	56824268	2.21	2	> 0.99	2	12664	2	2
SIGLEC5-5-ANY	NH	19	56824268	2.09	2	> 0.99	2	5035	2	3
SIGLEC5-5-ANY	SRA001	19	56824268	1.03	1	> 0.99	2	12664	4	3
SIGLEC5-5-ANY	SRA002	19	56824268	2.17	2	> 0.99	2	8993	2	2
SIGLEC5-5-ANY	SRA003	19	56824268	2.07	2	> 0.99	2	8679	2	3
SIGLEC5-5-ANY	SRA004	19	56824268	0	0		2	10472	2	2
SIGLEC5-5-ANY	SRA006	19	56824268	1.07	1	> 0.99	2	27311	4	3
SIGLEC5-5-ANY	SRA007	19	56824268	2.12	2	> 0.99	2	13427	3	3
SIGLEC5-5-ANY	ZO	19	56824268	2.06	2	> 0.99	2	6595	3	3
SIGLEC14-3-ANY	31	19	56838253	2.25	2	0.95	2	7235	4	3
SIGLEC14-3-ANY	32	19	56838253	2.01	2	0.95	2	26191	3	2
SIGLEC14-3-ANY	33	19	56838253	0.92	1	0.96	1	10	2	2
SIGLEC14-3-ANY	37	19	56838253	2.14	2	0.96	2	2164	3	2
SIGLEC14-3-ANY	J103	19	56838253	2.05	2	0.96	2	4144	4	3
SIGLEC14-3-ANY	J104	19	56838253	2.39	2	0.95	2	4837	2	2
SIGLEC14-3-ANY	J114	19	56838253	2.08	2	0.96	2	2336	2	2
SIGLEC14-3-ANY	J120	19	56838253	0.93	1	0.95	1	10	2	2
SIGLEC14-3-ANY	J121	19	56838253	2.08	2	0.97	2	6002	2	3
SIGLEC14-3-ANY	J149	19	56838253	1.99	2	0.98	2	12664	2	2
SIGLEC14-3-ANY	SRA001	19	56838253	2.13	2	0.97	2	12664	4	3
SIGLEC14-3-ANY	SRA006	19	56838253	2.27	2	0.96	2	27311	4	3
SIGLEC14-3-ANY	SRA007	19	56838253	2.17	2	0.96	2	13427	3	3
SIRPB1-Mi7-ANY	28	20	1522539		0		0	10	2	2
SIRPB1-Mi7-ANY	29	20	1522539		0		0	10	2	2
SIRPB1-Mi7-ANY	30	20	1522539	0.97	1	> 0.99	1	10	4	3
SIRPB1-Mi7-ANY	31	20	1522539		0		0	10	1	2
SIRPB1-Mi7-ANY	32	20	1522539		0		0	10	2	2
SIRPB1-Mi7-ANY	33	20	1522539		0		0	10	2	2
SIRPB1-Mi7-ANY	36	20	1522539		0		0	10	2	1
SIRPB1-Mi7-ANY	37	20	1522539	1.13	1	> 0.99	1	10	4	3
SIRPB1-Mi7-ANY	J103	20	1522539		0		0	10	2	2
SIRPB1-Mi7-ANY	J104	20	1522539	1.05	1	> 0.99	1	10	4	3
SIRPB1-Mi7-ANY	J114	20	1522539		0		0	10	2	2
SIRPB1-Mi7-ANY	J119	20	1522539		0		0	10	2	2
SIRPB1-Mi7-ANY	J120	20	1522539		0		0	10	2	2
SIRPB1-Mi7-ANY	J121	20	1522539		0		0	10	1	2
SIRPB1-Mi7-ANY	J122	20	1522539	1.06	1	> 0.99	1	10	4	3
SIRPB1-Mi7-ANY	J134	20	1522539		0		0	10	1	1
SIRPB1-Mi7-ANY	J138	20	1522539	1.02	1	> 0.99	1	10	4	3
SIRPB1-Mi7-ANY	NH	20	1522539		0		1	10	4	3
SIRPB1-Mi7-ANY	SRA001	20	1522539		0		0	10	1	1
SIRPB1-Mi7-ANY	SRA002	20	1522539	0.99	1	> 0.99	1	10	4	3
SIRPB1-Mi7-ANY	SRA003	20	1522539		0		0	10	2	2
SIRPB1-Mi7-ANY	SRA004	20	1522539		0		0	10	2	2
SIRPB1-Mi7-ANY	SRA007	20	1522539		0		0	10	2	1
SIRPB1-Mi7-ANY	ZO	20	1522539		0		0	10	2	2
DDTL-3UTR-ANY	28	22	22643636	1.75	2	> 0.99	0	10	2	2
DDTL-3UTR-ANY	29	22	22643636	1.87	2	> 0.99	0	10	2	2
DDTL-3UTR-ANY	30	22	22643636	2.02	2	> 0.99	0	10	2	2
DDTL-3UTR-ANY	31	22	22643636	1.96	2	> 0.99	1	10	2	2
DDTL-3UTR-ANY	32	22	22643636	1.91	2	> 0.99	1	10	2	2
DDTL-3UTR-ANY	33	22	22643636	1.84	2	> 0.99	1	10	3	2
DDTL-3UTR-ANY	34	22	22643636	1.69	2	0.99	1	10	2	2
DDTL-3UTR-ANY	36	22	22643636	1.89	2	> 0.99	1	10	2	2
DDTL-3UTR-ANY	37	22	22643636	1.89	2	> 0.99	2	4691	2	3
DDTL-3UTR-ANY	J103	22	22643636	1.97	2	> 0.99	1	10	2	2
DDTL-3UTR-ANY	J104	22	22643636	1.83	2	> 0.99	2	1725	3	3
DDTL-3UTR-ANY	J114	22	22643636	1.95	2	> 0.99	1	10	2	2
DDTL-3UTR-ANY	J119	22	22643636	1.64	2	> 0.99	0	10	2	2
DDTL-3UTR-ANY	J120	22	22643636	1.78	2	> 0.99	1	10	2	2
DDTL-3UTR-ANY	J121	22	22643636	1.89	2	> 0.99	0	10	0	2
DDTL-3UTR-ANY	J122	22	22643636	1.91	2	> 0.99	1	10	2	2
DDTL-3UTR-ANY	J130	22	22643636	1.99	2	> 0.99	0	10	2	2
DDTL-3UTR-ANY	J133	22	22643636	1.97	2	0.96	0	10	2	2
DDTL-3UTR-ANY	J134	22	22643636	1.79	2	> 0.99	2	4615	2	3
DDTL-3UTR-ANY	J138	22	22643636	2.05	2	> 0.99	1	10	2	2
DDTL-3UTR-ANY	J149	22	22643636	1.68	2	> 0.99	0	10	2	2
DDTL-3UTR-ANY	NH	22	22643636	2.03	2	0.99	2	13837	3	3
DDTL-3UTR-ANY	SRA001	22	22643636	1.92	2	> 0.99	0	10	2	2
DDTL-3UTR-ANY	SRA002	22	22643636	2.1	2	0.99	1	10	2	2
DDTL-3UTR-ANY	SRA003	22	22643636	1.51	2	> 0.99	0	10	2	2
DDTL-3UTR-ANY	SRA006	22	22643636	1.89	2	> 0.99	0	10	2	2
DDTL-3UTR-ANY	SRA007	22	22643636	1.94	2	> 0.99	0	10	2	2
DDTL-3UTR-ANY	ZO	22	22643636	1.99	2	> 0.99	2	15636	2	3
Hs001004	28	22	22713888	1.85	2	> 0.99	2	584.31	4	3
Hs001004	29	22	22713888	0.84	1	> 0.99	1	10	2	2
Hs001004	30	22	22713888	0.86	1	> 0.99	1	10	2	2
Hs001004	31	22	22713888	1.04	1	0.99	1	10	2	2
Hs001004	32	22	22713888	0.89	1	> 0.99	1	10	2	2
Hs001004	33	22	22713888	1.76	2	> 0.99	2	13687	3	3
Hs001004	34	22	22713888	0.82	1	> 0.99	1	10	2	2
Hs001004	36	22	22713888	0.98	1	> 0.99	1	10	2	2
Hs001004	37	22	22713888	0.91	1	> 0.99	1	10	2	3
Hs001004	J103	22	22713888	0.9	1	> 0.99	2	4691	2	2
Hs001004	J104	22	22713888		0		0	10	1	2
Hs001004	J114	22	22713888	1.09	1	0.97	1	10	2	2
Hs001004	J120	22	22713888	0.85	1	> 0.99	1	10	2	2
Hs001004	J121	22	22713888	0	0		0	10	0	2
Hs001004	J133	22	22713888	1.75	2	0.99	2	8902	3	3
Hs001004	J134	22	22713888	0.85	1	> 0.99	1	10	2	3
Hs001004	J138	22	22713888	1.05	1	0.99	1	10	2	2
Hs001004	J149	22	22713888	2	2	0.98	2	887.95	3	3
Hs001004	NH	22	22713888	1.65	2	0.97	2	13837	3	3
Hs001004	SRA001	22	22713888	1.71	2	0.99	2	16779	2	3
Hs001004	SRA002	22	22713888	0.89	1	> 0.99	1	10	2	2
Hs001004	SRA003	22	22713888	1.93	2	0.99	2	10948	3	3
Hs001004	SRA004	22	22713888	0.95	1	> 0.99	1	10	2	2
Hs001004	SRA006	22	22713888	1.72	2	> 0.99	2	10905	2	3
Hs001004	SRA007	22	22713888	1.83	2	0.99	2	10906	3	3
Hs001004	ZO	22	22713888	1.71	2	0.99	2	15636	4	3

## Sheet: Figure 2. qPCR and Birdsuite
Assay	Sample	Chromosome	Probe location (bp)	ΔΔCt	CN Predicted	Confidence	Birdsuite	Confidence
Hs03085145	131	2	242648367	2.32	2	> 0.99	2	12380	0
Hs03085145	132	2	242648367	2.07	2	> 0.99	2	1657	0
Hs03085145	133	2	242648367	2.32	2	> 0.99	2	18658	0
Hs03085145	134	2	242648367	1.98	2	> 0.99	2	20025	0
Hs03085145	135	2	242648367	2.13	2	> 0.99	2	28834	0
Hs03085145	136	2	242648367	2.15	2	> 0.99	2	65.66	0
Hs03085145	139	2	242648367	2.07	2	> 0.99	2	20121	0
Hs03085145	140	2	242648367	2.22	2	> 0.99	2	161.51	0
Hs03085145	142	2	242648367	1.86	2	> 0.99	2	770.88	0
Hs03085145	143	2	242648367	2.16	2	> 0.99	2	5718	0
Hs03085145	144	2	242648367	2.09	2	> 0.99	2	19143	0
Hs03085145	147	2	242648367	2.15	2	> 0.99	2	8271	0
Hs03085145	148	2	242648367	1.98	2	> 0.99	2	5406	0
Hs03085145	151	2	242648367	2.08	2	> 0.99	2	37.43	0
Hs03085145	152	2	242648367	2.02	2	> 0.99	2	14670	0
Hs03085145	157	2	242648367	2.01	2	> 0.99	2	2007	0
Hs03085145	158	2	242648367	1.82	2	> 0.99	2	3552	0
Hs03085145	160	2	242648367	2.17	2	> 0.99	2	7540	0
Hs03085145	179	2	242648367	2.14	2	> 0.99	2	11936	0
Hs03085145	249	2	242648367	1.94	2	> 0.99	2	32.23	0
Hs03085145	301	2	242648367	1.84	2	> 0.99	2	4438	0
Hs03085145	302	2	242648367	2	2	> 0.99	2	8754	0
Hs03085145	303	2	242648367	1.87	2	> 0.99	2	4936	0
Hs03085145	304	2	242648367	0.92	1	> 0.99	1	50.18	0
Hs03085145	306	2	242648367	1.84	2	> 0.99	2	756.53	0
Hs03085145	307	2	242648367	1.91	2	> 0.99	2	107.28	0
Hs03085145	308	2	242648367	1.79	2	> 0.99	2	6919	0
Hs03085145	309	2	242648367	1.76	2	> 0.99	2	1585	0
Hs03085145	310	2	242648367	1.99	2	> 0.99	2	1488	0
Hs03085145	311	2	242648367	2.05	2	> 0.99	2	1137	0
Hs03085145	312	2	242648367	1.76	2	> 0.99	2	2687	0
Hs03085145	313	2	242648367	1.74	2	> 0.99	2	13510	0
Hs03085145	315	2	242648367	1.79	2	> 0.99	2	2325	0
Hs03085145	316	2	242648367	1.87	2	> 0.99	2	243.81	0
Hs03085145	317	2	242648367	1.99	2	0.99	2	1078	0
Hs03085145	318	2	242648367	1.77	2	> 0.99	2	1579	0
Hs03085145	319	2	242648367	1.7	2	> 0.99	2	158.7	0
Hs03488384	131	3	53010599	1.86	2	> 0.99	2	17827	0
Hs03488384	132	3	53010599	1.64	2	> 0.99	2	18687	0
Hs03488384	133	3	53010599	2.05	2	> 0.99	2	20780	0
Hs03488384	134	3	53010599	2.05	2	> 0.99	2	26587	0
Hs03488384	135	3	53010599	1.99	2	> 0.99	2	19901	0
Hs03488384	136	3	53010599	2.11	2	0.99	2	10	0
Hs03488384	139	3	53010599	2.01	2	> 0.99	2	34381	0
Hs03488384	142	3	53010599	2.09	2	> 0.99	2	50797	0
Hs03488384	143	3	53010599	1.92	2	> 0.99	2	37555	0
Hs03488384	144	3	53010599	1.82	2	> 0.99	2	27550	0
Hs03488384	147	3	53010599	2.04	2	> 0.99	2	10874	0
Hs03488384	148	3	53010599	2.02	2	> 0.99	2	24068	0
Hs03488384	151	3	53010599	2.03	2	> 0.99	2	14462	0
Hs03488384	152	3	53010599	2	2	> 0.99	2	48374	0
Hs03488384	157	3	53010599	1.03	1	> 0.99	1	10	0
Hs03488384	158	3	53010599	1.97	2	> 0.99	2	13122	0
Hs03488384	160	3	53010599		0		0	10	0
Hs03488384	179	3	53010599	2.1	2	> 0.99	2	24297	0
Hs03488384	249	3	53010599	2.1	2	0.99	2	6052	0
Hs03488384	301	3	53010599	2.08	2	0.98	2	25190	0
Hs03488384	302	3	53010599	2.04	2	0.98	2	5501	0
Hs03488384	303	3	53010599	0.97	1	> 0.99	1	10	0
Hs03488384	304	3	53010599	1.93	2	> 0.99	2	37712	0
Hs03488384	306	3	53010599	1.86	2	> 0.99	2	28793	0
Hs03488384	307	3	53010599	1.96	2	> 0.99	2	8081	0
Hs03488384	308	3	53010599	1.64	2	0.98	2	14524	0
Hs03488384	309	3	53010599	2.13	2	0.99	2	4762	0
Hs03488384	311	3	53010599	2.26	2	0.95	2	249.46	0
Hs03488384	313	3	53010599	2.08	2	0.98	2	16796	0
Hs03488384	314	3	53010599	1.77	2	> 0.99	2	446.88	0
Hs03488384	315	3	53010599	1.01	1	0.97	2	3412	-1
Hs03488384	316	3	53010599	1.84	2	> 0.99	2	17734	0
Hs03488384	318	3	53010599	1.89	2	0.99	2	5886	0
Hs03488384	319	3	53010599	2.09	2	0.98	2	3699	0
PIK3CA-ANY	131	3	180366781	2.07	2	> 0.99	2	10669	0
PIK3CA-ANY	132	3	180366781	1.9	2	> 0.99	2	13180	0
PIK3CA-ANY	133	3	180366781	2.07	2	> 0.99	2	18653	0
PIK3CA-ANY	134	3	180366781	2.04	2	> 0.99	2	11842	0
PIK3CA-ANY	135	3	180366781	1.89	2	> 0.99	2	13698	0
PIK3CA-ANY	136	3	180366781	1.98	2	> 0.99	2	10854	0
PIK3CA-ANY	139	3	180366781	1.96	2	> 0.99	2	17820	0
PIK3CA-ANY	140	3	180366781	2.04	2	> 0.99	2	7605	0
PIK3CA-ANY	142	3	180366781	1.78	2	> 0.99	2	19220	0
PIK3CA-ANY	143	3	180366781	2.04	2	> 0.99	2	14393	0
PIK3CA-ANY	144	3	180366781	1.93	2	> 0.99	2	10698	0
PIK3CA-ANY	147	3	180366781	2	2	> 0.99	2	18789	0
PIK3CA-ANY	148	3	180366781	1.95	2	> 0.99	2	22179	0
PIK3CA-ANY	151	3	180366781	2.02	2	> 0.99	2	19232	0
PIK3CA-ANY	152	3	180366781	2.03	2	> 0.99	2	2593	0
PIK3CA-ANY	157	3	180366781	1.98	2	> 0.99	2	4768	0
BC040327-ANY	131	7	11288419	1.7	2	0.99	2	4425	0
BC040327-ANY	132	7	11288419	1.63	2	0.95	2	7612	0
BC040327-ANY	134	7	11288419	1.59	2	0.95	2	7253	0
BC040327-ANY	135	7	11288419	1.72	2	0.98	2	7819	0
BC040327-ANY	136	7	11288419	2.08	2	0.98	2	12816	0
BC040327-ANY	143	7	11288419	2.03	2	0.97	2	7613	0
BC040327-ANY	144	7	11288419	1.8	2	0.99	2	5484	0
BC040327-ANY	147	7	11288419	1.71	2	0.98	2	32915	0
BC040327-ANY	148	7	11288419	1.69	2	0.99	2	4225	0
BC040327-ANY	152	7	11288419	1.64	2	0.98	2	8618	0
BC040327-ANY	157	7	11288419	1.97	2	0.97	2	5187	0
BC040327-ANY	160	7	11288419	2.08	2	0.95	2	18898	0
BC040327-ANY	179	7	11288419	2.02	2	0.96	2	6764	0
BC040327-ANY	249	7	11288419	1.94	2	0.95	2	7163	0
BC040327-ANY	302	7	11288419	1.79	2	> 0.99	2	7149	0
BC040327-ANY	303	7	11288419	1.67	2	> 0.99	2	10296	0
BC040327-ANY	304	7	11288419	2.03	2	0.99	2	14387	0
BC040327-ANY	306	7	11288419	2.01	2	0.99	2	9580	0
BC040327-ANY	307	7	11288419	1.96	2	> 0.99	2	1533	0
BC040327-ANY	308	7	11288419	1.95	2	> 0.99	2	12655	0
BC040327-ANY	311	7	11288419	2.13	2	0.95	2	3250	0
BC040327-ANY	313	7	11288419	1.97	2	0.99	2	33507	0
BC040327-ANY	315	7	11288419	2	2	0.98	2	6590	0
BC040327-ANY	317	7	11288419	1.75	2	> 0.99	2	20239	0
BC040327-ANY	318	7	11288419	2.11	2	0.98	2	18920	0
BC040327-ANY	319	7	11288419	1.88	2	0.99	2	6356	0
T1D_Chr7_ANY	131	7	24002710	1.95	2	> 0.99	2	9535	0
T1D_Chr7_ANY	132	7	24002710	2.04	2	> 0.99	2	29564	0
T1D_Chr7_ANY	133	7	24002710	2.14	2	> 0.99	2	25901	0
T1D_Chr7_ANY	134	7	24002710	2.07	2	> 0.99	2	9144	0
T1D_Chr7_ANY	135	7	24002710	1.91	2	> 0.99	2	24252	0
T1D_Chr7_ANY	136	7	24002710	1.89	2	> 0.99	2	12816	0
T1D_Chr7_ANY	139	7	24002710	1.94	2	> 0.99	2	27685	0
T1D_Chr7_ANY	140	7	24002710	1.91	2	> 0.99	2	21488	0
T1D_Chr7_ANY	142	7	24002710	1.96	2	> 0.99	2	22582	0
T1D_Chr7_ANY	143	7	24002710	1.91	2	> 0.99	2	40510	0
T1D_Chr7_ANY	144	7	24002710	1.78	2	> 0.99	2	16648	0
T1D_Chr7_ANY	147	7	24002710	1.89	2	> 0.99	2	32915	0
T1D_Chr7_ANY	148	7	24002710	1.89	2	> 0.99	2	24124	0
T1D_Chr7_ANY	151	7	24002710	2.25	2	0.98	2	16281	0
T1D_Chr7_ANY	152	7	24002710	2.19	2	0.97	2	3487	0
T1D_Chr7_ANY	157	7	24002710	2.04	2	> 0.99	2	13258	0
Hs04989338	301	7	133441893	0.85	1	> 0.99	1	10	0
Hs04989338	302	7	133441893	0	0	n/a	0	10	0
Hs04989338	303	7	133441893	1.09	1	0.96	1	10	0
Hs04989338	306	7	133441893	1.02	1	0.98	1	10	0
Hs04989338	307	7	133441893	0.92	1	0.99	1	10	0
Hs04989338	308	7	133441893	0.96	1	0.99	1	10	0
Hs04989338	309	7	133441893	0.88	1	> 0.99	1	10	0
Hs04989338	313	7	133441893	0.99	1	0.97	1	10	0
Hs04989338	314	7	133441893	0.91	1	0.99	1	10	0
Hs04989338	315	7	133441893	0.73	1	> 0.99	1	10	0
Hs04989338	316	7	133441893	0.87	1	> 0.99	1	10	0
Hs04989338	318	7	133441893	0.78	1	> 0.99	1	10	0
Hs04989338	319	7	133441893		0		0	10	0
Hs04989338	01-18	7	133441893	1.06	1	> 0.99	1	10	0
Hs04989338	01-31	7	133441893	1.1	1	> 0.99	1	10	0
Hs04989338	10-18	7	133441893	2.06	2	> 0.99	2	7034	0
Hs04989338	10-21	7	133441893	2.05	2	> 0.99	2	4601	0
Hs04989338	10-34	7	133441893	2.13	2	> 0.99	2	9288	0
Hs04989338	10-37	7	133441893	1.92	2	> 0.99	2	10159	0
Hs04989338	10-46	7	133441893	1.99	2	> 0.99	2	8239	0
Hs04989338	10-49	7	133441893	2.14	2	> 0.99	2	5925	0
Hs04989338	10-62	7	133441893	0.98	1	> 0.99	1	10	0
Hs04351655	301	8	51195001	2.02	2	0.97	2	9151	0
Hs04351655	302	8	51195001	1.02	1	> 0.99	1	10	0
Hs04351655	303	8	51195001	1.09	1	0.99	2	9379	-1
Hs04351655	304	8	51195001	1.95	2	> 0.99	2	12104	0
Hs04351655	306	8	51195001	0.94	1	> 0.99	1	10	0
Hs04351655	307	8	51195001	1.88	2	> 0.99	2	10641	0
Hs04351655	308	8	51195001	0	0	n/a	0	10	0
Hs04351655	309	8	51195001	1.75	2	> 0.99	2	17916	0
Hs04351655	310	8	51195001	0.84	1	> 0.99	1	10	0
Hs04351655	311	8	51195001	1.67	2	> 0.99	2	6092	0
Hs04351655	312	8	51195001	0.91	1	> 0.99	1	10	0
Hs04351655	313	8	51195001	0.96	1	> 0.99	1	10	0
Hs04351655	314	8	51195001	0.84	1	> 0.99	1	10	0
Hs04351655	315	8	51195001	0.84	1	> 0.99	2	4604	-1
Hs04351655	316	8	51195001	1.77	2	> 0.99	2	12417	0
Hs04351655	317	8	51195001	0.87	1	> 0.99	1	10	0
Hs04351655	318	8	51195001	0.84	1	> 0.99	1	10	0
Hs04351655	319	8	51195001	0.9	1	> 0.99	1	10	0
Hs04351655	01-18	8	51195001	2.49	2	0.96	2	16462	0
Hs04351655	01-31	8	51195001	1.21	1	> 0.99	1	10	0
Hs04351655	10-18	8	51195001	2.25	2	0.99	2	4262	0
Hs04351655	10-21	8	51195001	2.37	2	0.99	2	11494	0
Hs04351655	10-34	8	51195001	2.39	2	0.97	2	9582	0
Hs04351655	10-37	8	51195001	2.29	2	0.99	2	7497	0
Hs04351655	10-46	8	51195001	2.27	2	0.99	2	13876	0
Hs04351655	10-49	8	51195001	1.2	1	> 0.99	1	10	0
Hs04351655	10-62	8	51195001	2.26	2	0.99	2	12145	0
Hs03694840	302	8	144776429	2	2	0.97	2	11268	0
Hs03694840	303	8	144776429	0.8	1	> 0.99	1	10	0
Hs03694840	304	8	144776429	2	2	0.95	2	9195	0
Hs03694840	308	8	144776429	2.05	2	0.97	2	833.15	0
Hs03694840	309	8	144776429	1.94	2	0.98	2	1814	0
Hs03694840	310	8	144776429	0.79	1	> 0.99	1	10	0
Hs03694840	311	8	144776429	0.83	1	> 0.99	2	2212	-1
Hs03694840	312	8	144776429	1.73	2	0.98	2	4134	0
Hs03694840	313	8	144776429	1.91	2	0.96	2	10980	0
Hs03694840	314	8	144776429	1.99	2	0.96	1	10	1
Hs03694840	315	8	144776429	1.7	2	0.98	2	12819	0
Hs03694840	317	8	144776429	0.86	1	> 0.99	1	10	0
Hs03694840	319	8	144776429	1.69	2	0.96	2	373.66	0
Hs03694840	01-18	8	144776429	0.95	1	0.97	1	10	0
Hs03694840	10-18	8	144776429	0.67	1	> 0.99	2	1660	-1
Hs03694840	10-21	8	144776429	1.68	2	0.96	2	5237	0
Hs03694840	10-34	8	144776429	0.86	1	0.99	1	10	0
Hs03694840	10-37	8	144776429	1.96	2	0.98	2	8418	0
Hs03694840	10-46	8	144776429		0		0	10	0
Hs03694840	10-62	8	144776429	1.83	2	0.97	3	10	-1
T1D_Chr9_ANY	131	9	16930899	2.17	2	> 0.99	2	20642	0
T1D_Chr9_ANY	132	9	16930899	2.15	2	> 0.99	2	31364	0
T1D_Chr9_ANY	133	9	16930899	1.82	2	> 0.99	2	19457	0
T1D_Chr9_ANY	134	9	16930899	2.07	2	> 0.99	2	5715	0
T1D_Chr9_ANY	135	9	16930899	2.16	2	0.95	2	14850	0
T1D_Chr9_ANY	136	9	16930899	2.04	2	> 0.99	2	15555	0
T1D_Chr9_ANY	139	9	16930899	1.83	2	> 0.99	2	7626	0
T1D_Chr9_ANY	140	9	16930899	1.94	2	> 0.99	2	8900	0
T1D_Chr9_ANY	142	9	16930899	1.97	2	> 0.99	2	21276	0
T1D_Chr9_ANY	143	9	16930899	1.87	2	> 0.99	2	31407	0
T1D_Chr9_ANY	144	9	16930899	1.85	2	> 0.99	2	26884	0
T1D_Chr9_ANY	147	9	16930899	1.97	2	> 0.99	2	20471	0
T1D_Chr9_ANY	148	9	16930899	1.89	2	> 0.99	2	19446	0
T1D_Chr9_ANY	151	9	16930899	1.96	2	> 0.99	2	16043	0
T1D_Chr9_ANY	152	9	16930899	2	2	> 0.99	2	20472	0
T1D_Chr9_ANY	157	9	16930899	2.04	2	> 0.99	2	7210	0
Hs06372538	301	13	53784055	2.18	2	> 0.99	2	6063	0
Hs06372538	302	13	53784055	2.12	2	> 0.99	2	1647	0
Hs06372538	303	13	53784055	2.25	2	> 0.99	2	14116	0
Hs06372538	304	13	53784055	2.16	2	> 0.99	2	13334	0
Hs06372538	306	13	53784055	2.15	2	> 0.99	2	2974	0
Hs06372538	307	13	53784055	2.1	2	> 0.99	2	6063	0
Hs06372538	308	13	53784055	2.19	2	> 0.99	2	11564	0
Hs06372538	309	13	53784055	2.11	2	> 0.99	2	9264	0
Hs06372538	310	13	53784055	2	2	> 0.99	2	14018	0
Hs06372538	311	13	53784055	2.01	2	> 0.99	2	4828	0
Hs06372538	312	13	53784055	1.75	2	> 0.99	2	9359	0
Hs06372538	313	13	53784055	2.21	2	0.99	2	26582	0
Hs06372538	314	13	53784055	2.16	2	> 0.99	2	416.39	0
Hs06372538	315	13	53784055	2	2	> 0.99	2	2688	0
Hs06372538	316	13	53784055	2.05	2	> 0.99	2	8898	0
Hs06372538	317	13	53784055	2.05	2	> 0.99	2	5012	0
Hs06372538	318	13	53784055	2.02	2	> 0.99	2	3260	0
Hs06372538	319	13	53784055	2.03	2	> 0.99	2	16638	0
Hs03298240	301	13	56713547	1.82	2	> 0.99	3	10	-1
Hs03298240	302	13	56713547	1.98	2	> 0.99	3	10	-1
Hs03298240	303	13	56713547	1.93	2	> 0.99	2	3809	0
Hs03298240	304	13	56713547	2.02	2	> 0.99	2	13334	0
Hs03298240	306	13	56713547	1.73	2	> 0.99	2	15.48	0
Hs03298240	307	13	56713547	1.64	2	> 0.99	2	263.66	0
Hs03298240	308	13	56713547	2.05	2	> 0.99	3	10	-1
Hs03298240	309	13	56713547	2.13	2	0.98	3	10	-1
Hs03298240	310	13	56713547	1.93	2	> 0.99	2	370.26	0
Hs03298240	311	13	56713547	1.88	2	> 0.99	2	1766	0
Hs03298240	312	13	56713547	1.86	2	> 0.99	2	1280	0
Hs03298240	313	13	56713547	1.68	2	> 0.99	2	26582	0
Hs03298240	314	13	56713547	1.85	2	> 0.99	2	4534	0
Hs03298240	316	13	56713547	2.08	2	0.99	2	3170	0
Hs03298240	317	13	56713547	1.82	2	> 0.99	2	33.64	0
Hs03298240	318	13	56713547	1.88	2	> 0.99	2	6045	0
Hs03298240	319	13	56713547	1.97	2	> 0.99	2	16638	0
Hs03851031	301	13	71376533	0.85	1	0.96	1	10	0
Hs03851031	302	13	71376533		0		0	10	0
Hs03851031	303	13	71376533	0.83	1	0.95	1	10	0
Hs03851031	304	13	71376533		0		0	10	0
Hs03851031	307	13	71376533		0		0	10	0
Hs03851031	308	13	71376533	0.76	1	0.96	1	10	0
Hs03851031	310	13	71376533	0.76	1	0.97	1	10	0
Hs03851031	312	13	71376533	0.86	1	0.96	1	10	0
Hs03851031	314	13	71376533	0.55	1	> 0.99	1	10	0
Hs03851031	315	13	71376533	0.88	1	> 0.99	1	10	0
Hs03851031	316	13	71376533	0.77	1	0.98	1	10	0
Hs03851031	317	13	71376533		0		0	10	0
Hs03851031	318	13	71376533		0		0	10	0
Hs03851031	319	13	71376533		0		0	10	0
Hs03851031	01-18	13	71376533		0		0	10	0
Hs03851031	01-31	13	71376533	0.92	1	0.99	1	10	0
Hs03851031	10-18	13	71376533	1.89	2	0.95	2	9182	0
Hs03851031	10-21	13	71376533	0.86	1	> 0.99	1	10	0
Hs03851031	10-34	13	71376533	0.9	1	> 0.99	1	10	0
Hs03851031	10-37	13	71376533	0.85	1	> 0.99	2	3050	-1
Hs03851031	10-62	13	71376533	0.92	1	> 0.99	1	10	0
Hs03172318	301	15	32555299	1.86	2	0.97	2	18376	0
Hs03172318	306	15	32555299	1.95	2	0.97	2	8786	0
Hs03172318	307	15	32555299	0.62	1	> 0.99	1	10	0
Hs03172318	308	15	32555299	1.86	2	0.98	2	33066	0
Hs03172318	309	15	32555299	2.09	2	0.95	2	30471	0
Hs03172318	310	15	32555299	1.75	2	0.95	2	9805	0
Hs03172318	311	15	32555299	1.79	2	0.97	2	2467	0
Hs03172318	313	15	32555299	2.03	2	0.97	2	33326	0
Hs03172318	314	15	32555299	1.73	2	0.96	2	1102	0
Hs03172318	316	15	32555299	1.94	2	0.97	2	7469	0
Hs03172318	319	15	32555299	0.57	1	> 0.99	1	59.71	0
Hs03172318	01-18	15	32555299	1.85	2	> 0.99	2	4790	0
Hs03172318	01-31	15	32555299	2.09	2	0.98	2	8795	0
Hs03172318	10-18	15	32555299	1.77	2	> 0.99	2	5707	0
Hs03172318	10-21	15	32555299	1.68	2	> 0.99	2	7090	0
Hs03172318	10-34	15	32555299	1.97	2	0.99	2	2711	0
Hs03172318	10-46	15	32555299	1.65	2	> 0.99	2	10704	0
Hs03172318	10-49	15	32555299	0.85	1	> 0.99	1	10	0
Hs03172318	10-62	15	32555299	1.93	2	> 0.99	2	11351	0
Hs05443340	301	16	3104307	1.8	2	> 0.99	2	5846	0
Hs05443340	302	16	3104307	2.04	2	> 0.99	2	2022	0
Hs05443340	303	16	3104307	1.83	2	> 0.99	2	11147	0
Hs05443340	304	16	3104307	1.81	2	> 0.99	2	1171	0
Hs05443340	306	16	3104307	1.51	2	> 0.99	2	11147	0
Hs05443340	307	16	3104307	1.56	2	> 0.99	2	2519	0
Hs05443340	308	16	3104307	1.69	2	> 0.99	2	11147	0
Hs05443340	309	16	3104307	1.96	2	0.99	2	2932	0
Hs05443340	310	16	3104307	1.95	2	> 0.99	2	193.55	0
Hs05443340	311	16	3104307	1.91	2	> 0.99	2	5313	0
Hs05443340	312	16	3104307	1.79	2	> 0.99	2	10727	0
Hs05443340	313	16	3104307	1.75	2	> 0.99	2	1095	0
Hs05443340	314	16	3104307	2.21	2	0.97	2	146.51	0
Hs05443340	315	16	3104307	1.65	2	> 0.99	2	3814	0
Hs05443340	316	16	3104307	2.03	2	> 0.99	2	11145	0
Hs05443340	317	16	3104307	1.75	2	> 0.99	2	11147	0
Hs05443340	318	16	3104307	1.79	2	> 0.99	2	11147	0
Hs05443340	319	16	3104307	1.88	2	> 0.99	2	2889	0
Hs05412190	301	16	4280826	1.73	2	> 0.99	2	5846	0
Hs05412190	302	16	4280826	1.98	2	0.98	2	2022	0
Hs05412190	303	16	4280826	1.9	2	0.99	2	11147	0
Hs05412190	304	16	4280826	2.03	2	0.96	2	9997	0
Hs05412190	306	16	4280826	1.58	2	> 0.99	2	11147	0
Hs05412190	307	16	4280826	0.69	1	0.99	2	2519	-1
Hs05412190	308	16	4280826	1.62	2	> 0.99	2	11147	0
Hs05412190	309	16	4280826	2	2	0.98	2	2932	0
Hs05412190	310	16	4280826	1.84	2	0.99	2	513.34	0
Hs05412190	311	16	4280826	1.7	2	> 0.99	2	5313	0
Hs05412190	312	16	4280826	1.84	2	> 0.99	2	10727	0
Hs05412190	313	16	4280826	1.91	2	> 0.99	2	10028	0
Hs05412190	316	16	4280826	1.71	2	> 0.99	2	11145	0
Hs05412190	317	16	4280826	1.65	2	> 0.99	2	11147	0
Hs05412190	318	16	4280826	2.07	2	0.95	2	11147	0
Hs05412190	319	16	4280826	1.75	2	> 0.99	2	2889	0
C16v1.3_CCE924B_F	301	16	18557305	1.83	2	> 0.99	2	3298	0
C16v1.3_CCE924B_F	302	16	18557305	1.94	2	> 0.99	2	2987	0
C16v1.3_CCE924B_F	303	16	18557305	2.18	2	0.96	2	3298	0
C16v1.3_CCE924B_F	304	16	18557305	2	2	> 0.99	2	2358	0
C16v1.3_CCE924B_F	306	16	18557305	1.77	2	> 0.99	2	3315	0
C16v1.3_CCE924B_F	307	16	18557305	1.87	2	> 0.99	2	3315	0
C16v1.3_CCE924B_F	308	16	18557305	1.93	2	> 0.99	2	3125	0
C16v1.3_CCE924B_F	309	16	18557305	1.9	2	> 0.99	2	3301	0
C16v1.3_CCE924B_F	310	16	18557305	1.6	2	> 0.99	2	3324	0
C16v1.3_CCE924B_F	311	16	18557305	2	2	> 0.99	2	1036	0
C16v1.3_CCE924B_F	312	16	18557305	1.93	2	> 0.99	2	3324	0
C16v1.3_CCE924B_F	313	16	18557305	2.06	2	0.99	2	1857	0
C16v1.3_CCE924B_F	314	16	18557305	1.85	2	> 0.99	2	2934	0
C16v1.3_CCE924B_F	315	16	18557305	1.71	2	> 0.99	2	3319	0
C16v1.3_CCE924B_F	316	16	18557305	1.94	2	> 0.99	2	2357	0
C16v1.3_CCE924B_F	317	16	18557305	1.83	2	> 0.99	2	3291	0
C16v1.3_CCE924B_F	318	16	18557305	1.78	2	> 0.99	2	2358	0
C16v1.3_CCE924B_F	319	16	18557305	1.65	2	> 0.99	2	2735	0
C16v1.3_CCE924B_F	01-18	16	18557305	1.94	2	> 0.99	2	2077	0
C16v1.3_CCE924B_F	01-31	16	18557305	1.93	2	> 0.99	2	3716	0
C16v1.3_CCE924B_F	10-18	16	18557305	1.83	2	> 0.99	2	3300	0
C16v1.3_CCE924B_F	10-21	16	18557305	1.84	2	> 0.99	2	3253	0
C16v1.3_CCE924B_F	10-34	16	18557305	1.9	2	> 0.99	2	2358	0
C16v1.3_CCE924B_F	10-37	16	18557305	1.95	2	> 0.99	2	3301	0
C16v1.3_CCE924B_F	10-46	16	18557305	1.76	2	> 0.99	2	3298	0
C16v1.3_CCE924B_F	10-49	16	18557305	1.77	2	> 0.99	2	3298	0
Hs04497042	301	20	29271114	2.09	2	> 0.99	2	21918	0
Hs04497042	302	20	29271114	2.29	2	0.98	2	16925	0
Hs04497042	304	20	29271114	2.31	2	0.97	2	23855	0
Hs04497042	306	20	29271114	2.08	2	> 0.99	2	6019	0
Hs04497042	307	20	29271114	1.94	2	> 0.99	2	29775	0
Hs04497042	308	20	29271114	2	2	> 0.99	2	6036	0
Hs04497042	309	20	29271114	2.31	2	0.98	2	15300	0
Hs04497042	310	20	29271114	1.88	2	> 0.99	2	20126	0
Hs04497042	311	20	29271114	3.17	3	0.98	2	1328	1
FAM19A5-ANY	131	22	47400722	1.65	2	0.99	2	19011	0
FAM19A5-ANY	132	22	47400722	1.76	2	0.99	2	18865	0
FAM19A5-ANY	134	22	47400722	2.17	2	0.95	2	4379	0
FAM19A5-ANY	135	22	47400722	1.92	2	0.99	2	6123	0
FAM19A5-ANY	136	22	47400722	2.06	2	0.97	2	8124	0
FAM19A5-ANY	140	22	47400722	2.1	2	0.98	2	7533	0
FAM19A5-ANY	142	22	47400722	1.86	2	0.98	2	8061	0
FAM19A5-ANY	143	22	47400722	2.14	2	0.96	2	6130	0
FAM19A5-ANY	147	22	47400722	2.03	2	0.97	2	5315	0
FAM19A5-ANY	148	22	47400722	2	2	0.98	2	19011	0
FAM19A5-ANY	151	22	47400722	1.94	2	0.99	2	4126	0
FAM19A5-ANY	152	22	47400722	1.66	2	0.98	2	3446	0
FAM19A5-ANY	157	22	47400722	2	2	0.99	2	295.43	0
FAM19A5-ANY	158	22	47400722	1.69	2	0.99	2	4750	0
FAM19A5-ANY	160	22	47400722	2.1	2	0.97	2	5367	0
FAM19A5-ANY	179	22	47400722	2.06	2	0.95	2	2349	0
FAM19A5-ANY	249	22	47400722	1.99	2	0.99	2	6032	0
FAM19A5-ANY	302	22	47400722	2.19	2	0.96	2	9225	0
FAM19A5-ANY	303	22	47400722	2.05	2	0.98	2	1968	0
FAM19A5-ANY	306	22	47400722	1.84	2	> 0.99	2	2681	0
FAM19A5-ANY	307	22	47400722	1.87	2	> 0.99	2	6124	0
FAM19A5-ANY	308	22	47400722	1.97	2	0.99	2	4101	0
FAM19A5-ANY	309	22	47400722	2.09	2	0.98	2	5757	0
FAM19A5-ANY	310	22	47400722	2.01	2	0.98	2	5798	0
FAM19A5-ANY	313	22	47400722	1.88	2	0.99	2	3958	0
FAM19A5-ANY	315	22	47400722	1.61	2	0.97	2	3175	0
FAM19A5-ANY	316	22	47400722	2.18	2	0.96	2	8779	0
FAM19A5-ANY	317	22	47400722	1.94	2	0.99	2	1560	0
FAM19A5-ANY	318	22	47400722	2.13	2	0.95	2	2617	0
